# Supplementary material for: Association of lactase persistence genotype with milk consumption, obesity and blood pressure: a Mendelian randomization study in the 1982 Pelotas (Brazil) Birth Cohort, with a systematic review and meta-analysis
Source: Int J Epidemiol. 2016 May 11;45(5):1573–87. doi: 10.1093/ije/dyw074 (PMC5100608; doi:10.1093/ije/dyw074)
Supplement: Supplementary Data [file dyw074_supplementary_data.zip]

Archive with 20 entries (20 files):
- ije-2015-06-0770-File013.docx
- ije-2015-06-0770-File014.docx
- ije-2015-06-0770-File015.docx
- ije-2015-06-0770-File016.docx
- ije-2015-06-0770-File017.docx
- ije-2015-06-0770-File018.docx
- ije-2015-06-0770-File019.docx
- ije-2015-06-0770-File020.docx
- ije-2015-06-0770-File021.docx
- ije-2015-06-0770-File022.docx
- ije-2015-06-0770-File023.docx
- ije-2015-06-0770-File024.docx
- ije-2015-06-0770-File025.docx
- ije-2015-06-0770-File026.docx
- ije-2015-06-0770-File027.xlsx
- ije-2015-06-0770-File008.docx
- ije-2015-06-0770-File009.docx
- ije-2015-06-0770-File010.docx
- ije-2015-06-0770-File011.docx
- ije-2015-06-0770-File012.docx
