# Supplementary material for: Association of lactase persistence genotype with milk consumption, obesity and blood pressure: a Mendelian randomization study in the 1982 Pelotas (Brazil) Birth Cohort, with a systematic review and meta-analysis
Source: Int J Epidemiol. 2016 May 11;45(5):1573–87. doi: 10.1093/ije/dyw074 (PMC5100608; doi:10.1093/ije/dyw074)
Supplement: Supplementary Data [file dyw074_supplementary_data.zip › ije-2015-06-0770-File027.xlsx]

## Sheet: Sheet 1 - List of studies
Sheet 1. List of records identified after screening based on titles & abstracts in ascending publication order.
Authors	Publication year	Title	Journal	Publication type	Included	Reason for exclusion
Enattah NS; Forsblom C; Rasinpera H; Tuomi T; Groop PH; Jarvela I; the FinnDiane Study Group.	2004	The genetic variant of lactase persistence C (-13910) T as a risk factor for type I and II diabetes in the Finnish population.	NA	Journal article	Yes	Not applicable.
Enattah N; Pekkarinen T; Valimaki MJ; Loyttyniemi E; Jarvela I.	2005	Genetically defined adult-type hypolactasia and self-reported lactose intolerance as risk factors of osteoporosis in Finnish postmenopausal women.	NA	Journal article	No	Not eligible.
Enattah NS; Sulkava R; Halonen P; Kontula K; Jarvela I.	2005	Genetic Variant of Lactase-Persistent C/T-13910 Is Associated with Bone Fractures in Very Old Age.	NA	Journal article	No	Not eligible.
Gugatschka M; Dobnig H; Fahrleitner-Pammer A; Pietschmann P; Kudlacek S; Strele A; Obermayer-Pietsch B.	2005	Molecularly-defined lactose malabsorption, milk consumption and anthropometric differences in adult males.	QJM	Journal article	Yes (found in references lists)	Not applicable.
Rasinpera H; Forsblom C; Enattah NS; Halonen P; Salo K; Victorzon M; Mecklin JP; Jarvinen H; Enholm S; Sellick G; Alazzouzi H; Houlston R; Robinson J; Groop PH; Tomlinson I; Schwartz S Jr.; Aaltonen LA; Jarvela I; The FinnDiane Study Group.	2005	The C/C-13910 genotype of adult-type hypolactasia is associated with an increased risk of colorectal cancer in the Finnish population.	NA	Journal article	No	Not eligible.
Lehtimaki T; Hutri-Kahonen N; Kahonen M; Hemminki J; Mikkila V; Laaksonen M; Rasanen L; Mononen N; Juonala M; Marniemi J; Viikari J; Raitakari O.	2008	Adult-type hypolactasia is not a predisposing factor for the early functional and structural changes of atherosclerosis: the Cardiovascular Risk in Young Finns Study.	Clinical Science	Journal article	Yes	Not applicable.
Smith GD; Lawlor DA; Timpson NJ; Baban J; Kiessling M; Day IN; Ebrahim S.	2009	Lactase persistence-related genetic variant: population substructure and health outcomes.	European Journal of Human Genetics	Journal article	Yes	Not applicable.
Almon R; Alvarez-Leon EE; Engfeldt P; Serra-Majem L; Magnuson A; Nilsson TK.	2010	Associations between lactase persistence and the metabolic syndrome in a cross-sectional study in the Canary Islands.	European Journal of Nutrition	Journal article	Yes	Not applicable.
Almon R; Patterson E; Nilsson TK; Engfeldt P; Sjostrom, M.	2010	Body fat and dairy product intake in lactase persistent and non-persistent children and adolescents.	NA	Journal article	No	Used the same sample that Almon and colleagues (2011) - which was already included - used.
Kettunen J; Silander K; Saarela O; Amin N; Muller M; Timpson N; Surakka I; Ripatti S; Laitinen J; Hartikainen AL; Pouta A; Lahermo P; Anttila V; Mannisto S; Jula A; Virtamo J; Salomaa V; Lehtimaki T; Raitakari O; Gieger C; Wichmann EH; Van Duijn CM; Smith GD; McCarthy MI; Jarvelin MR; Perola M; Peltonen L.	2010	European lactase persistence genotype shows evidence of association with increase in body mass index.	Human Molecular Genetics	Journal article	Yes	Not applicable.
Madry E; Lisowska A; Kwiecien J; Marciniak R; Korzon-Burakowska A; Drzymala-Czyz S; Mojs E; Walkowiak J.	2010	Adult-type hypolactasia and lactose malabsorption in Poland.	Acta Biochimica Polonica	Journal article	No	Not eligible.
Almon R; Nilsson TK; Sjostrom M; Engfeldt P.	2011	Lactase persistence and milk consumption are associated with body height in Swedish preadolescents and adolescents.	Food & Nutrition Research	Journal article	Yes	Not applicable.
Corella D; Arregui M; Coltell O; Portoles O; Guillem-Saiz P; Carrasco P; Sorli JV; Ortega-Azorin C; Gonzalez JI; Ordovas JM.	2011	Association of the LCT-13910C>T polymorphism with obesity and its modulation by dairy products in a Mediterranean population.	Obesity	Journal article	Yes	Not applicable.
Wehr E; Schweighofer N; Trummer O; Pieber TR; Obermayer-Pietsch B.	2011	Genetically defined hypolactasia is associated with anthropometric parameters and glucose metabolism in a cohort of women at high metabolic risk.	Bone	Conference abstract	No	Published as Journal article by Lerchbaum and colleagues (2012) - which was already included.
Almon R; Alvarez-Leon EE; Serra-Majem L.	2012	Association of the European lactase persistence variant (LCT-13910 C>T polymorphism) with obesity in the Canary Islands.	PLoS ONE [Electronic Resource]	Journal article	Yes	Not applicable.
Fumeron F; Lamri A; Poli A; Emery N; Bellili N; Lantieri O; Balkau B; Marre M.	2012	Lactase persistence is associated with BMI but not with metabolic syndrome or type 2 diabetes in the desir longitudinal study.	Diabetes	Conference abstract	No	Published as Journal article by Lamri and colleagues (2013) - which was already included.
Lamri A; Poli A; Emery N; Bellili N.; Lantieri O; Balkau B; Marre M; Fumeron F.	2012	Lactase functional polymorphism and body mass index in a longitudinal study, desir: Interactions with dairy consumption.	Obesity Facts	Conference abstract	No	Published as Journal article by Lamri and colleagues (2013) - which was already included.
Lerchbaum E; Giuliani A; Gruber HJ; Pieber TR; Obermayer-Pietsch B.	2012	Adult-type hypolactasia and calcium intake in polycystic ovary syndrome.	Clinical Endocrinology	Journal article	Yes	Not applicable.
Marques EA; Moreira P; Wanderley F; Pizarro AN; Leao-Rosas JP; Mota J; Carvalho J.	2012	Appendicular fat mass is positively associated with femoral neck bone mineral density in older women.	Menopause	Journal article	No	Not eligible.
Albuquerque D; Nobrega C; Manco L.	2013	The lactase persistence -13910C>T polymorphism shows indication of association with abdominal obesity among Portuguese children.	Acta Paediatrica	Journal article	Yes	Not applicable.
Almon R; Sjostrom M; Nilsson TK.	2013	Lactase non-persistence as a determinant of milk avoidance and calcium intake in children and adolescents.	Journal of Nutritional Science	Journal article	No	Used the same sample that Almon and colleagues (2011) - which was already included - used.
Bergholdt HK; Nordestgaard BG; Varbo A; Ellervik C.	2013	Milk intake is not causally associated with risk of ischemic heart disease or myocardial infarction-a mendelian randomization study in 93,197 Danish individuals.	Circulation	Conference abstract	No	Published as Journal article by Berholdt and colleagues (2015) - which was already included.
Lamri A; Poli A; Emery N; Bellili N; Velho G; Lantieri O; Balkau B; Marre M; Fumeron F.	2013	The lactase persistence genotype is associated with body mass index and dairy consumption in the D.E.S.I.R. study.	Metabolism: Clinical & Experimental	Journal article	Yes	Not applicable.
Malek AJ; Klimentidis YC; Kell KP; Fernandez JR.	2013	Associations of the lactase persistence allele and lactose intake with body composition among multiethnic children.	Genes & Nutrition	Journal article	Yes	Not applicable.
Albuquerque D; Nobrega C; Manco L.	2014	Association between obesity and common polymorphisms in FTO, HOXB5, LCT, MC4R, MSRA, NRXN3, OLFM4, PPARGC1A, SEC16B, TFAP2B, and TMEM18 genes among a sample of Portuguese children.	Obesity Facts	Conference abstract	No	Published as Journal article by Albuquerque and colleagues (2013) - which was already included.
Bergholdt HKM; Nordestgaard BG; Ellervik C.	2014	Milk intake is not causally associated with diabetes-a mendelian randomization study in 97,811 danish individuals.	Diabetes	Conference abstract	No	Published as Journal article by Bergholdt and colleagues (2015) - which was already included.
Friedrich DC; de Andrade FM; Fiegenbaum M; de Almeida S; Mattevi VS; Callegari-Jacques SM; Hutz MH.	2014	The lactase persistence genotype is a protective factor for the metabolic syndrome.	Genetics & Molecular Biology	Journal article	Yes	Not applicable.
Kempinska-Podhorodecka A; Knap O; Popadowska A; Drozd A.	2014	An association between lactose intolerance and anthropometric variables in the Sudanese Shagia tribe (East Africa).	Annals of Human Biology	Journal article	Yes	Not applicable.
Bergholdt HK; Nordestgaard BG; Ellervik C.	2015	Milk intake is not associated with low risk of diabetes or overweight-obesity: a Mendelian randomization study in 97,811 Danish individuals.	American Journal of Clinical Nutrition	Journal article	Yes	Not applicable.
Bergholdt HK; Nordestgaard BG; Varbo A; Ellervik C.	2015	Milk intake is not associated with ischaemic heart disease in observational or Mendelian randomization analyses in 98,529 Danish adults.	International Journal of Epidemiology	Journal article	Yes	Not applicable.
Not available	2015	Selected Meeting Abstracts from 2015 3rd International Conference on Biomedicine and Pharmaceutics.	NA	Collection of conference abstracts	No	Not eligible.

## Sheet: Sheet 2 - Body mass index
Sheet 2. Genetically-defined lactase persistence and body mass index: studies included in ascending publication order.
First author (subsample)	Reference	Publication year	Country of studied individuals	Continent of studied individuals	Ancestry of studied individuals	Mean age at assessment	Prevalence of genetically-defined lactase persistence	Study design	Ascertainment for a given phenotype	Sample size	Mean difference in body mass index (kg/m²)	Standard error of the difference	Covariates
Ennatah NS (cases of type 1 diabetes)		2004	Finland	Europe	European	42.1	0.846735	Unrelated individuals	Yes	1455	0.3	0.223607	none
Ennatah NS (Eastern cases of type 2 diabetes)		2004	Finland	Europe	European	59.8	0.825	Unrelated individuals	Yes	120	-0.9	1.34164	none
Ennatah NS (Western cases of type 2 diabetes)		2004	Finland	Europe	European	65.4	0.917172	Unrelated individuals	Yes	495	0.3	0.824507	none
Ennatah NS (Western controls)		2004	Finland	Europe	European	54.5	0.912556	Unrelated individuals	No	446	0.3	0.447214	none
Gugatschka M		2005	Austria	Europe	European	56.1842	0.72807	Unrelated individuals	No	228	0.45181	0.624866	none
Kettunen J (1966 North Finland Birth Cohort)		2010	Finland	Europe	European	31	0.85	Unrelated individuals	No	5498	0.11	0.04	sex
Kettunen J (Beta-Carotene Cancer Prevention Study)		2010	Finland	Europe	European	64	0.84	Unrelated individuals	No	2126	0.12	0.06	age
Kettunen J (British Women's Heart and Health Study)		2010	England	Europe	European	69	0.94	Unrelated individuals	No	3109	0.06	0.07	age, birth place coordinates
Kettunen J (Erasmus Ruchpen Family Study)		2010	Netherlands	Europe	European	49.432	0.9	Family-based	Yes	2104	0.08	0.06	sex, age
Kettunen J (Health 2000 Health Examination Survey)		2010	Finland	Europe	European	53.6257	0.82	Unrelated individuals	No	5320	0.06	0.03	region of residence, age, sex
Kettunen J (KORA S3 Study)		2010	Germany	Europe	European	52.4962	0.87	Unrelated individuals	No	1578	0.001	0.07	sex, age, first 10 ancestry-informative principal components
Kettunen J (KORA S4 Study)		2010	Germany	Europe	European	54	0.87	Unrelated individuals	No	1755	-0.08	0.06	sex, age, first 10 ancestry-informative principal components
Kettunen J (National FINRISK Study)		2010	Finland	Europe	European	58	0.8	Unrelated individuals	No	2265	0.09	0.05	region of residence, age, sex
Kettunen J (Rotterdam Study)		2010	Netherlands	Europe	European	69.1672	0.91	Unrelated individuals	No	5689	0.02	0.05	sex, age, first 10 ancestry-informative principal components
Kettunen J (Young Finns Study)		2010	Finland	Europe	European	38	0.83	Unrelated individuals	No	2165	0.04	0.06	region of residence
Almon R		2011	Sweden	Europe	European	12.9166	0.90604	Unrelated individuals	No	596	0.1	0.903091	none
Corella D		2011	Spain	Europe	European	67.3	0.620213	Unrelated individuals	No	940	0.9	0.282257	none
Almon R		2012	Spain	Europe	European	45.4849	0.591682	Unrelated individuals	No	529	0.94727	0.467667	none
Lerchbaum E (cases of polycystic ovarian syndrome)		2012	Austria	Europe	European	26	0.702381	Unrelated individuals	Yes	504	-0.4	0.588414	none
Lerchbaum E (controls)		2012	Austria	Europe	European	29	0.765027	Unrelated individuals	No	504	-1.1	0.811435	none
Albuquerque D		2013	Portugal	Europe	European	9	0.572414	Unrelated individuals	No	580	0.3	0.292659	none
Lamri A		2013	France	Europe	European	47.3188	0.785455	Unrelated individuals	No	3575	0.3	0.144016	none
Malek AJ		2013	USA	America	Other	9.5	0.513513	Unrelated individuals	No	294	-0.09	0.350004	none
Friedrich DC		2014	Brazil	America	European	41.4704	0.511976	Unrelated individuals	No	334	-0.4	0.521155	none
Kempińska-Podhorodecka A		2014	Sudan	Africa	African	36.4217	0.046875	Unrelated individuals	No	64	5.3	0.462767	none
Bergholdt HK		2015	Denmark	Europe	European	57	0.940804	Unrelated individuals	No	97811	0.16198	0.057559	none
Hartwig FP (Individuals with European genomic <85%)		2016	Brazil	America	Other	30.1733	0.460458	Unrelated individuals	No	1353	0.595685	0.333255	sex, age, genomic ancestry
Hartwig FP (Individuals with European genomic ≥85%)		2016	Brazil	America	European	30.184	0.664331	Unrelated individuals	No	1427	0.264858	0.304127	sex, age, genomic ancestry

## Sheet: Sheet 3 - Overweight-obesity
Sheet 3. Genetically-defined lactase persistence and overweight-obesity: studies included in ascending publication order.
First author (subsample)	Reference	Publication year	Country of studied individuals	Continent of studied individuals	Ancestry of studied individuals	Mean age at assessment	Prevalence of genetically-defined lactase persistence	Study design	Ascertainment for a given phenotype	Sample size	Odds ratio of overweight-obesity in logarithmic scale	Standard error of the odds ratio in logarithmic scale	Cut-off used to define overweight-obesity	Covariates
Corella D		2011	Spain	Europe	European	67.3	0.620213	Unrelated individuals	No	940	0.329304	0.136494	≥30	sex, age
Almon R		2012	Spain	Europe	European	45.4849	0.591682	Unrelated individuals	No	529	0.265591	0.179744	≥25	none
Albuquerque D		2013	Portugal	Europe	European	9	0.572414	Unrelated individuals	No	580	0.0150236	0.175136	Cut-off for children equivalent to ≥25 kg/m² in adults (based on International Obesity Task Force standards)	none
Bergholdt HK		2015	Denmark	Europe	European	57	0.940804	Unrelated individuals	No	97811	0.0582689	0.0289104	≥25	sex, age, population and height
Hartwig FP (Individuals with European genomic <85%)		2016	Brazil	America	Other	30.1733	0.460458	Unrelated individuals	No	1353	0.131362	0.116312	≥25	sex, age, genomic ancestry
Hartwig FP (Individuals with European genomic ≥85%)		2016	Brazil	America	European	30.184	0.664331	Unrelated individuals	No	1427	0.0294776	0.115549	≥25	sex, age, genomic ancestry

## Sheet: Sheet 4 - Systolic BP
Sheet 4. Genetically-defined lactase persistence and systolic blood pressure: studies included in ascending publication order.
First author (subsample)	Reference	Publication year	Country of studied individuals	Continent of studied individuals	Ancestry of studied individuals	Mean age at assessment	Prevalence of genetically-defined lactase persistence	Study design	Ascertainment for a given phenotype	Sample size	Mean difference in systolic blood pressure (mmHg)	Standard error of the difference	Covariates
Lehtimäki T		2008	Finland	Europe	European	31.7352	0.824989	Unrelated individuals	No	2257	-0.6	0.674911	none
Davey-Smith G		2009	England	Europe	European	68.8875	0.932117	Unrelated individuals	No	3344	2.1259	1.92727	birth place coordinates
Corella D		2011	Spain	Europe	European	67.3	0.620213	Unrelated individuals	No	940	1.1	1.36994	sex, age, body mass index
Lerchbaum E (cases of polycystic ovarian syndrome)		2012	Austria	Europe	European	26	0.702381	Unrelated individuals	Yes	504	-5	1.57028	none
Lerchbaum E (controls)		2012	Austria	Europe	European	29	0.765027	Unrelated individuals	No	504	-2	1.42372	none
Lamri A		2013	France	Europe	European	47.3188	0.785455	Unrelated individuals	No	3575	0.8135	0.600327	none
Bergholdt HK		2015	Denmark	Europe	European	57	0.940799	Unrelated individuals	No	98478	0.0138	0.0090051	sex, age, birth year, population, height, blood pressure-lowering therapy
Hartwig FP (Individuals with European genomic <85%)		2016	Brazil	America	Other	30.1735	0.459206	Unrelated individuals	No	1385	0.792472	0.699902	sex, age, genomic ancestry
Hartwig FP (Individuals with European genomic ≥85%)		2016	Brazil	America	European	30.1863	0.662078	Unrelated individuals	No	1453	-0.0299481	0.647181	sex, age, genomic ancestry

## Sheet: Sheet 5 - Diastolic BP
Sheet 5. Genetically-defined lactase persistence and diastolic blood pressure: studies included in ascending publication order.
First author (subsample)	Reference	Publication year	Country of studied individuals	Continent of studied individuals	Ancestry of studied individuals	Mean age at assessment	Prevalence of genetically-defined lactase persistence	Study design	Ascertainment for a given phenotype	Sample size	Mean difference in body mass index (kg/m²)	Standard error of the difference	Covariates
Lehtimäki T		2008	Finland	Europe	European	31.7352	0.824989	unrelateds	controls	2257	-0.2	0.677984	none
Davey-Smith G		2009	England	Europe	European	68.8875	0.932117	unrelateds	controls	3344	0.56208	0.964379	birth place coordinates
Corella D		2011	Spain	Europe	European	67.3	0.620213	unrelateds	controls	940	0.9	0.884675	sex, age, body mass index
Lerchbaum E (cases of polycystic ovarian syndrome)		2012	Austria	Europe	European	26	0.702381	unrelateds	cases	504	0	1.20028	none
Lerchbaum E (controls)		2012	Austria	Europe	European	29	0.765027	unrelateds	controls	504	-2	1.60849	none
Lamri A		2013	France	Europe	European	47.3188	0.785455	unrelateds	controls	3575	0.46218	0.374467	none
Bergholdt HK		2015	Denmark	Europe	European	57	0.940799	unrelateds	controls	98480	0.0167	0.0104337	sex, age, birth year, population, height, blood pressure-lowering therapy
Hartwig FP (Individuals with European genomic <85%)		2016	Brazil	America	Other	30.1735	0.459206	unrelated	controls	1385	0.458174	0.53326	sex, age, genomic ancestry
Hartwig FP (Individuals with European genomic ≥85%)		2016	Brazil	America	European	30.1863	0.662078	unrelated	controls	1453	0.0270818	0.506512	sex, age, genomic ancestry

## Sheet: Sheet 6 - Raised BP
Sheet 6. Genetically-defined lactase persistence and raised blood pressure: studies included in ascending publication order.
First author (subsample)	Reference	Publication year	Country of studied individuals	Continent of studied individuals	Ancestry of studied individuals	Mean age at assessment	Prevalence of genetically-defined lactase persistence	Study design	Ascertainment for a given phenotype	Sample size	Odds ratio of raised blood pressure in logarithmic scale	Standard error of the odds ratio in logarithmic scale	Cut-off used to define raised blood pressure	Covariates
Almin R		2010	Spain	Europe	European	45.4571	0.597328	Unrelated individuals	No	524	0.169293	0.202231	≥130/85 mmHg or treatment of previously diagnosed hypertension	none
Friedrich DC		2014	Brazil	America	European	41.4704	0.511976	Unrelated individuals	No	334	-0.6364	0.2919	≥130/85 mmHg or treatment of previously diagnosed hypertension	none
Bergholdt HK		2015	Denmark	Europe	European	57	0.940804	Unrelated individuals	No	97811	-0.00605687	0.0313914	Danish Patient Registry or self-reported use of blood-pressure-lowering medication	none
Hartwig FP (Individuals with European genomic <85%)		2016	Brazil	America	Other	30.1735	0.459206	Unrelated individuals	No	1385	-0.137308	0.133624	≥130/85 mmHg	sex, age, genomic ancestry
Hartwig FP (Individuals with European genomic ≥85%)		2016	Brazil	America	European	30.1863	0.662078	Unrelated individuals	No	1453	0.178808	0.131417	≥130/85 mmHg	sex, age, genomic ancestry
